# Supplementary material for: Common Variants in Osteopontin and CD44 Genes as Predictors of Treatment Outcome in Radiotherapy and Chemoradiotherapy for Non-Small Cell Lung Cancer
Source: Cells. 2023 Nov 28;12(23):2721. doi: 10.3390/cells12232721 (PMC10706014; doi:10.3390/cells12232721)
Supplement: Supplementary file 1 [file cells-12-02721-s001.zip]

Archive with 1 entries (1 files):
- cells-2727601-supplementary.pdf
